# Supplementary material for: The Natural History of Teneurins: A Billion Years of Evolution in Three Key Steps
Source: Front Neurosci. 2019 Mar 15;13:109. doi: 10.3389/fnins.2019.00109 (PMC6428715; doi:10.3389/fnins.2019.00109)
Supplement: Supplementary file 1 [file Table_1.xls]

## Sheet: two sharksAll Deuterostomes.txt
Key organisms examined for the presence of Teneurin genes	Number of Teneurin Genes	Whole genome was examined, or:
Chonoflagellates
Monosiga brevicollis	1
Salpingoeca rosetta	0
Choanoeca perplexa	1	Assembled transcriptome
Salpingoeca dolichothecata	1	Assembled transcriptome
Salpingoeca infusionum	1	Assembled transcriptome
Salpingoeca kvevrii	0	Assembled transcriptome
Salpingoeca urceolata	0	Assembled transcriptome
Salpingoeca macrocollata	0	Assembled transcriptome
Salpingoeca punica	0	Assembled transcriptome
Salpingoeca helianthica	0	Assembled transcriptome
Hartaetosiga balthica	0	Assembled transcriptome
Hartaetosiga gracilis	0	Assembled transcriptome
Microstomoeca roanoka	0	Assembled transcriptome
Myinosiaga fluctuans	0	Assembled transcriptome
Codosiga hollandica	0	Assembled transcriptome
Savillea parva	0	Assembled transcriptome
Acanthoeca spectabilis	0	Assembled transcriptome
Helgoeca nana	0	Assembled transcriptome
Didymoeca costata	0	Assembled transcriptome
Diaphanoeca grandis	0	Assembled transcriptome
Stephanoeca diplocostata	0	Assembled transcriptome
DEUTEROSTOMES
Echinodermata
Asteroidea - starfish
Acanthaster planci	1
Patiria miniata (bat star)	1
Patiriella regularis	1
Ophiuroidea - brittle stars
Ophiothrix spiculata	1
Ophionereis fasciata	1
Echinoidea - sea urchins
Eucidaris tribuloides (Slate pencil sea urchin)	1
Strongylocentrotus purpuratus (purple sea urchin)	1
Holothuroidea - sea cucumbers
Apostichopus japonicus	1
Hemichordates
Saccoglossus kowalevskii	1 + TRIP
Ptychodera flava	1 + TRIP
Cephalochordates
Branchiostoma floridae	1 + TRIP
Branchiostoma belcheri	1 + TRIP
Asymmetron lucayanum	1 + TRIP
Urochordates (tunicates)
Ciona Intestinalis	1
Ciona savignyi	1
Oikopleura dioica	1
Salpa thompsoni	1
Botryllus schlosseri	1
Phallusia mammillata	1
Craniates
Non jawed craniates - agnathans
Eptatretus burgeri (inshore hagfish)	2
Lethenteron camtschaticum (Arctic lamprey)	2
Petromyzon marinus (sea lamprey)	2
Jawed craniates
Cartilaginous craniates: sharks
rhincodon typus (whale shark)	4
Callorhinchus milii (elephant shark)	4
Ray-finned fishes
Latimeria chalumnae (coelacanth)	4
Danio rerio (zebrafish)	6
Oncorhynchus mykiss (Rainbow trout)	16
Tetrapods
Xenopus tropicalis	4
Xenopus laevis	8
Gallus gallus	4
Mus musculus	4
Rattus norvegicus	4
Homo sapiens	4
PROTOSTOMES
Ecdysozoa
Nematoda
Caenorhabditis elegans	1
Caenorhabditis briggsae	1
Nematomorpha (horsehair worms): 0 genomes available	N.D.
Onychophora
Euperipatoides rowelli	1
Tardigrades
Ramazzottius varieornatus	1
Hypsibius dujardini	1
Priapulids
Priapulus caudatus	1
Loriciferans: 0 genomes available	N.D.
Kinorhyncha (Mud dragons): 0 genomes available	N.D.
Arthropods
Chelicerates
Acari (mites and ticks)
Ixodes scapularis	2
Araneae (spiders)
Parasteatoda tepidariorum (common house spider)	4 to 5
Merostoma
Limulus polyphemus (Atlantic horseshoe crab)	4
Hexapods/insects
Drosophila melangaster (fruitfly)	2
Apis mellifera (honey bee)	2
Tribolium castaneum (red flour beetle)	2
Acyrthosiphon pisum (pea aphid)	2
Bombyx mori (silkworm)	2
Anopheles gambiae (mosquito)	2
Myriapod
Strigamia maritima	2
Crustacea
Branchiopoda
Eulimnadia texana	2
Daphnia magna	2
Daphnia pulex	2
Multicrustacea
Oithona nana	4
Caligus rogercresseyi	3 to 4
Malacostraca
Hyalella azteca	4
Lophotrochozoa
Mollusca
Aplysia californica	1
Lottia gigantea	1
Crassostrea virginica	1
Platyhelminthes
Schmidtea mediterranea	1
Schisosoma mansoni	1
Annelids
Capitella teleta	1
Rotifera
Brachionus calyciflorus	1
Orthonectida -Mesozoa
Intoshia linei	0
Myxozoa
Enteromyxum leei	0
DIPLOBLASTS
Porifera
Amphimedon queenslandica	0
Cnidaria
Hydra vulgaris	0
Nematostella vectensis	0
Ctenophora
Mnemiopsis leidyi	0
Beroe ovata	0
Placozoa
Trichoplax adhaerens	0
